# Supplementary material for: Neural diffusivity and pre-emptive epileptic seizure intervention
Source: PLoS Comput Biol. 2020 Dec 1;16(12):e1008448. doi: 10.1371/journal.pcbi.1008448 (PMC7732083; doi:10.1371/journal.pcbi.1008448)
Supplement: S1 Table — (XLSX) [file pcbi.1008448.s004.xlsx]

## Sheet: Sheet1
		Healthy controls				Patients
		Subject	Age	Gender		Subject	Age	Gender
		H01	24	M		P01	16	F
		H02	22	M		P02	15	F
		H03	24	F		P03	17	F
		H04	20	F		P04	26	F
		H05	26	M		P05	16	F
		H06	25	F		P06	20	M
		H07	23	M		P07	25	M
		H08	23	F		P08	37	F
		H09	22	F		P09	28	F
		H10	20	F		P10	30	F
		H11	28	F		P11	35	M
		H12	17	F		P12	21	M
		H13	44	F		P13	22	F
		H14	39	F		P14	39	M
		H15	21	M		P15	20	M
